# Supplementary material for: Methodological quality and reporting standards in systematic reviews with meta-analysis of physical activity studies: a report from the Strengthening the Evidence in Exercise Sciences Initiative (SEES Initiative)
Source: Syst Rev. 2021 Dec 2;10:304. doi: 10.1186/s13643-021-01845-9 (PMC8638189; doi:10.1186/s13643-021-01845-9)
Supplement: Supplementary file 6 — Additional file 6. Spreadsheet with complete assessments. [file 13643_2021_1845_MOESM6_ESM.xlsx]

## Sheet: SEES-SRMAs Assessments 2019
Pack	Researcher ID (please insert your initials)	Journal Name	What is the YEAR of publication for the study being assessed? (Note: the earliest appearance, such as 'ahead of print' versions should be primarily considered)	What is the MONTH of publication for the study being assessed? (Note: Consider the earliest appearance such as the 'ahead of print' version)	Copy and Paste the study title	Copy and Paste the PMID (EntrezUID)	Registration: Is the review registered in a public database?	Registration: If the review is registered, insert the number of registry. (e.g., CRD010101)	Protocol: Is there referral of a publicly available methodological protocol? (Note: if so, you must also use the protocol to consult information about the review)	Title: Is the study identified as a systematic review, meta-analysis, or both?	Abstract: Does the abstract list the data sources used in the review? (Note: if more than five databases were used, simplified or partial referral should be considered as "Yes")	Abstract: Does the abstract inform key eligibility criteria for study selection?	Abstract: Is there a description regarding the population (participants) or main condition(s) addressed in the review?	Abstract: Is there a description regarding the interventions/exposures (or, broadly, independent variables) addressed in the review?	Abstract: Is an effect estimate reported in the abstract?	Abstract: Is there a description of the number of included studies?	Abstract: Is there a result description for the main outcome of interest?	Introduction: Is there a description for the research question (with PICOS elements) or precisely stated objectives (with PICOS) ?	Methods: How many databases of PUBLISHED evidence were searched?	Methods: Is there at least one search query fully available? (Note: a full search query should allow complete replication)	Methods: Did the search strategy include non-published evidence? ("grey literature")	Methods: If the search is restricted for evidence generated after 1980, is there an indirect or direct justification related to the time range?	Methods: How many languages were considered for study elegibility?	Methods: Is there a detailed explanation of eligibility criteria for PICOS elements? (Note: detailed explanation should allow complete replication)	Methods: Was the study selection carried out in duplicate?	Methods: Was the data extraction carried out in duplicate?	Methods: Is there a description of the assessment of risk of biases?	Methods: Was the assessment of risk of biases carried out in duplicate?	Methods: Is there a description of the statistical combination (meta-analysis) regarding the effect measure (e.g., relative risk or mean difference), statistical method (e.g., inverse variance), and effects approach (fixed or random)?	Methods: Is there a description regarding the assesment of statistical heterogeneity?	Results: Is there a full description regarding the numbers of references (retrieval, elegibility, synthesis)?	Results: Is there a description about the sample sizes of individual studies?	Results: Is there a full description of characteristics? (Note: the available PICOS elements should be considered)	Results: Is there a description of study duration (follow-up lengths)?	Results: Is there a minimally recommended description of meta-analytic summary estimates? (Note: binary outcomes as frequencies with and without the event (or as proportions such as 12/45); continuous outcomes as the mean, standard deviation, and sample size for each group)	Results: Is there a full description of individual results for studies composing the meta-analysis? (Note: effects size, imprecision measure and percentage weight should be considered)	Results: Is there a description of risk of bias within studies? (Note: your assessment should be based on the characteristic of the RoB tool)	Results: Is there a description for non-planned modifications to the synthesis during the course of the review? (e.g.: change in eligibility criteria or RoB tools; please, what was changed and its justification [why] should be considered).	Discussion: Is there a potential spin bias based on a specific reporting strategy to highlight that the experimental treatment (or condition of interest) leads to the hypothesized result?	Discussion: Are the results discussed in light of the risk of biases in individual studies?	Discussion: Are limitations discussed at the study/outcome and/or at the review level?	Is there a statement regarding the data availability (data sharing plan)?	Is there a statement regarding the sources of funding? (Note: funding for the review itself)	If any type of funding was reported, list the agency(ies) and institution(s) that supported the study or researchers. (Note: comma-separated; for review authors only)	Did the review authors declare whether they had any conflicts of interest (COI)?	Answer to SEES emails
1	srmateam	Br J Sports Med	2019	January	Efficacy of heavy eccentric calf training for treating mid-portion Achilles tendinopathy: a systematic review and meta-analysis	30636702	Yes - Registered in PROSPERO	CRD4201804493	Yes	Yes	Yes	Yes	Yes	Yes	Yes, there is at least one estimate is reported with respective precision measures	Yes	Yes	Yes	3	Yes	Yes	The searches were carried out from the database inception (earliest date)	No restriction	Yes	Yes	Yes	Yes	Yes	Yes	Yes	Yes	Yes	Yes	Yes	Yes	Yes	Yes (FULL description)	Does not apply	No	Yes	Yes, BOTH for study and review levels	Yes	Yes	MCM was support from the Australian Governments Research Training Program Scholarship, EKR was support from the National Health and Medical Research Councils Early Career Fellowship Scheme	Yes, authors declare non-financial COIs	No
2	srmateam	Br J Sports Med	2019	February	Comparative effectiveness of treatment options for plantar heel pain: a systematic review with network meta-analysis	29954828	Yes - Registered in PROSPERO	CRD42016046963	No	Yes	Yes	Yes	Yes	Yes	No	Yes	Yes	Yes	6	Yes	Yes	The searches were carried out from the database inception (earliest date)	No restriction	No	Yes	Yes	Yes	Yes	Yes	Yes	Yes	Yes	Yes	Yes	Yes	Yes	Yes (FULL description)	Does not apply	No	Yes	Yes, BOTH for study and review levels	Yes	Yes	AL is supported by a National Institute for Health Research (NIHR) Research Methods Fellowship, MJT has received funding through a NIHR School for Primary Care Research Launching Fellowship and is currently supported by a Health Education England (HEE)/NIHR Integrated Clinical Academic Programme Clinical Lectureship (ICA-CL-2016-02-014)	Yes, authors declare non-financial COIs	Yes
8	srmateam	Br J Sports Med	2019	August	Multifactorial interventions for preventing falls in older people living in the community: a systematic review and meta-analysis of 41 trials and almost 20 000 participants	31434659	Yes - Registered in PROSPERO	CRD42018102549	No	Yes	Yes	Yes	Yes	Yes	Yes, there is at least one estimate is reported with respective precision measures	Yes	Yes	Yes	4	Yes	Yes	The searches were carried out from the database inception (earliest date)	No restriction	Yes	Yes	Yes	Yes	Yes	Yes	Yes	Yes	Yes	Yes	Yes	Yes	Yes	Yes (FULL description)	Does not apply	No	Yes	Yes, BOTH for study and review levels	No	Yes	National Institute for Health Research (NIHR) Collaboration for Leadership in Applied Health Research and Care Oxford at Oxford Health NHS Foundation Trust, and the NIHR Oxford Musculoskeletal Biomedical Research Unit.	Yes, authors declare non-financial COIs	No
2	srmateam	Br J Sports Med	2019	February	Including the Nordic hamstring exercise in injury prevention programmes halves the rate of hamstring injuries: a systematic review and meta-analysis of 8459 athletes	30808663	Yes - Registered in PROSPERO	CRD42018106150	No	Yes	Yes	Yes	Yes	Yes	Yes, there is at least one estimate is reported with respective precision measures	Yes	Yes	Yes	2	Yes	Yes	The searches were carried out from the database inception (earliest date)	No restriction	No	Yes	Yes	Yes	Yes	Yes	No	Yes	Yes	Yes	Yes	Yes	Yes	Yes (FULL description)	Does not apply	No	Yes	Yes, ONLY for the study and/or outcome level (review processes not mentioned)	Yes	Yes	No funding	Yes, authors declare non-financial COIs	Yes
8	srmateam	Int J Behav Nutr Phys Act	2019	August	Effectiveness of interventions using self-monitoring to reduce sedentary behavior in adults: a systematic review and meta-analysis	31409357	Yes - Registered in PROSPERO	CRD42018112735	Yes	Yes	Yes	Yes	Yes	Yes	Yes, there is at least one estimate is reported with respective precision measures	Yes	Yes	Yes	4	Yes	Yes	Yes	1	Yes	No	Yes	Yes	Yes	Yes	Yes	Yes	Yes	Yes	Yes	Yes	No	Yes (FULL description)	Does not apply	No	Yes	Yes, ONLY for the study and/or outcome level (review processes not mentioned)	Yes	Yes	Delfien Van Dyck (FWO/12/PDO/158), Ann DeSmet (FWO/16/PDO/060) and Louise Poppe (11Z4716N) are supported by the Research Foundation Flanders (FWO). Sofie Compernolle is supported by the Special Research Fund of Ghent University (BOF/PDO/2018/0006/01)	Yes, authors declare non-financial COIs	No
3	srmateam	Sports Med	2019	March	A Systematic Review and Meta‐Analysis of Crossover Studies Comparing Physiological, Perceptual and Performance Measures Between Treadmill and Overground Running	30847825	Yes - Registered in PROSPERO	CRD42017074640	Yes	Yes	Yes	Yes	Yes	Yes	Yes, there is at least one estimate is reported with respective precision measures	Yes	Yes	Yes	7	No	No	The searches were carried out from the database inception (earliest date)	1	Yes	Yes	Yes	Yes	Yes	Yes	Yes	Yes	Yes	Yes	Does not apply	Yes	Yes	Yes (FULL description)	Yes (FULL description)	No	No	Yes, BOTH for study and review levels	Yes	Yes	Bas Van Hooren was funded by the Kootstra Talent Fellow- ship awarded by the Centre for Research Innovation, Support and Pol- icy (CRISP) of Maastricht University Medical Center+.	Yes, authors declare financial COIs	No
8	srmateam	Br J Sports Med	2019	August	Effect of interventions using physical activity trackers on physical activity in people aged 60 years and over: a systematic review and meta-analysis	31399430	Yes - Registered in PROSPERO	CRD42017065250	No	Yes	Yes	Yes	Yes	Yes	Yes, there is at least one estimate is reported with respective precision measures	Yes	Yes	Yes	7	Yes	Yes	The searches were carried out from the database inception (earliest date)	No restriction	Yes	Yes	Yes	Yes	Yes	Yes	Yes	Yes	Yes	Yes	Yes	No	Yes	Yes (FULL description)	Does not apply	No	No	Yes, ONLY for the review level (limitation within or across studies not mentioned)	No	Yes	JSO is supported by Coordenação de Aperfeiçoamento de Pessoal de Nível Superior (CAPES), Brazil. CS and AT hold research fellowships from the National Health and Medical Research Council (NHMRC), Australia	Yes, authors declare non-financial COIs	No
11	srmateam	Br J Sports Med	2019	November	Is running associated with a lower risk of all-cause, cardiovascular and cancer mortality, and is the more the better? A systematic review and meta-analysis	31685526	Yes - Registered in PROSPERO	CRD42016049965	No	Yes	Yes	Yes	Yes	Yes	Yes, there is at least one estimate is reported with respective precision measures	Yes	Yes	Yes	7	Yes	Yes	The searches were carried out from the database inception (earliest date)	No statement	Yes	Yes	Yes	Yes	Yes	Yes	Yes	Yes	Yes	Yes	Yes	Yes	No	Yes (FULL description)	Yes	No	Yes	Yes, BOTH for study and review levels	No	Yes	No funding	Yes, authors declare non-financial COIs	No
2	srmateam	Sports Med	2019	February	Effects of Evening Exercise on Sleep in Healthy Participants: A Systematic Review and Meta‐Analysis	30374942	No	No registry	No	Yes	Yes	Yes	Yes	Yes	Yes, only the estimate, without confidence intervals (CI) or precision measures	Yes	Yes	Yes	5	Yes	Yes	The searches were carried out from the database inception (earliest date)	No restriction	Yes	Yes	No	Yes	Yes	Yes	Yes	Yes	Yes	Yes	Does not apply	Yes	No	Yes (FULL description)	Yes (FULL description)	No	No	Yes, BOTH for study and review levels	Yes	Yes	No funding	Yes, authors declare non-financial COIs	No
4	srmateam	Sports Med	2019	April	Is Muscular Fitness Associated with Future Health Benefits in Children and Adolescents? A Systematic Review and Meta‐Analysis of Longitudinal Studies	30953308	Yes - Registered in PROSPERO	CRD42018111352	No	Yes	Yes	Yes	Yes	Yes	Yes, there is at least one estimate is reported with respective precision measures	Yes	Yes	Yes	3	Yes	No	The searches were carried out from the database inception (earliest date)	1	Yes	Yes	Yes	Yes	Yes	No	Yes	Yes	Yes	Yes	Yes	Yes	No	Yes (FULL description)	Does not apply	No	Yes	Yes, ONLY for the study and/or outcome level (review processes not mentioned)	Yes	Yes	AGH is a Miguel Servet Fellow (Instituto de Salud Carlos III—CP18/0150).	Yes, authors declare non-financial COIs	No
12	srmateam	Br J Sports Med	2019	December	Aerobic exercise interventions reduce blood pressure in patients after stroke or transient ischaemic attack: a systematic review and meta-analysis	29743171	No	No registry	No	Yes	Yes	Yes	Yes	Yes	Yes, there is at least one estimate is reported with respective precision measures	Yes	Yes	Yes	12	Yes	No	The searches were carried out from the database inception (earliest date)	2	Yes	Yes	Yes	Yes	Yes	Yes	Yes	Yes	Yes	Yes	Yes	Yes	Yes	Yes (FULL description)	Unclear	No	Yes	Yes, BOTH for study and review levels	No	Yes	No funding	Yes, authors declare non-financial COIs	No
1	srmateam	Br J Sports Med	2019	January	Effects of prenatal exercise on fetal heart rate, umbilical and uterine blood flow: a systematic review and meta-analysis	30337345	Yes - Registered in PROSPERO	CRD42016029869, CRD42016032376	No	Yes	No	Yes	Yes	Yes	Yes, there is at least one estimate is reported with respective precision measures	Yes	Yes	Yes	10	Yes	Yes	The searches were carried out from the database inception (earliest date)	3	Yes	Yes	No	Yes	No	Yes	Yes	Yes	Yes	Yes	Yes	Yes	Yes	Partial Yes (there are individual results without specification of specific criteria/domains)	Yes	No	No	Yes, BOTH for study and review levels	No	Yes	Canadian Institute of Health Research Knowledge Synthesis Grant (grant number 140995), MHD is funded by an Advancing Women’s Heart Health Initiative New Investigator Award supported by Health Canada and the Heart and Stroke Foundation of Canada (grant number RES0033140), RS is funded by a Canadian Institutes for Health Research Doctoral Research Award (grant number GSD- 146252)	Yes, authors declare non-financial COIs	No
1	srmateam	Br J Sports Med	2019	January	Exercise for the prevention and treatment of low back, pelvic girdle and lumbopelvic pain during pregnancy: a systematic review and meta-analysis	30337344	Yes - Registered in PROSPERO	CRD42016029869, CRD42016032376	No	Yes	No	Yes	Yes	Yes	Yes, there is at least one estimate is reported with respective precision measures	Yes	Yes	Yes	10	Yes	Yes	The searches were carried out from the database inception (earliest date)	3	Yes	Yes	No	Yes	No	Yes	Yes	Yes	Yes	Yes	Yes	Yes	Yes	Partial Yes (there are individual results without specification of specific criteria/domains)	Yes	No	No	Yes, BOTH for study and review levels	No	Yes	Canadian Institute of Health Research Knowledge Synthesis Grant, MHD is funded by an Advancing Women’s Heart Health Initiative New Investigator Award supported by Health Canada and the Heart and Stroke Foundation of Canada, A-AM is funded by a Fonds de Recherche du Québec– Santé Doctoral Research Award, RS is funded by a Canadian Institutes for Health Research Doctoral Research Award	Yes, authors declare non-financial COIs	No
1	srmateam	J Physiother	2019	January	Combined training is the most effective training modality to improve aerobic capacity and blood pressure control in people requiring haemodialysis for end-stage renal disease: systematic review and network meta-analysis	30581137	Yes - Registered in PROSPERO	CRD42015020531	No	Yes	No	Yes	Yes	Yes	Yes, there is at least one estimate is reported with respective precision measures	Yes	Yes	Yes	5	Yes	Yes	The searches were carried out from the database inception (earliest date)	No restriction	Yes	Yes	Yes	Yes	Yes	Yes	Yes	Yes	Yes	Yes	Yes	Yes	Yes	Yes (FULL description)	Unclear	Yes	No	Yes, ONLY for the study and/or outcome level (review processes not mentioned)	No	Yes	Conselho Nacional de Desenvolvimento Científico e Tecnológico (CNPq) - Brazil: 467 300/2014-3, 457 581/2013-1, 307 138/2015-1, Supported by Coordenação de Aperfeiçoamento de Pessoal de Nível Superior (CAPES) - Brazil: 074/ 2012-PVE, CsF - PveS 1170/2013.	Yes, authors declare non-financial COIs	No
2	srmateam	Br J Sports Med	2019	February	Does adding hip exercises to quadriceps exercises result in superior outcomes in pain, function and quality of life for people with knee osteoarthritis? A systematic review and meta-analysis	30728126	Yes - Registered in PROSPERO	CRD42017057857	No	Yes	Yes	Yes	Yes	Yes	Yes, there is at least one estimate is reported with respective precision measures	Yes	Yes	Yes	5	Yes	Yes	The searches were carried out from the database inception (earliest date)	1	Yes	Yes	No	Yes	Yes	Yes	Yes	Yes	Yes	Yes	Yes	Yes	Yes	Partial Yes (there are individual results without specification of specific criteria/domains)	No	No	No	Yes, BOTH for study and review levels	No	Yes	No funding	Yes, authors declare non-financial COIs	No
2	srmateam	Br J Sports Med	2019	February	Aerobic exercise alleviates depressive symptoms in patients with a major non-communicable chronic disease: a systematic review and meta-analysis	30728127	Yes - Registered in PROSPERO	CRD42017069089	No	Yes	Yes	Yes	Yes	Yes	Yes, there is at least one estimate is reported with respective precision measures	Yes	Yes	Yes	3	Yes	Yes	The searches were carried out from the database inception (earliest date)	2	Yes	Yes	Yes	Yes	Yes	Yes	Yes	Yes	Yes	Yes	Yes	No	No	No	Does not apply	No	No	Yes, BOTH for study and review levels	No	Yes	Salary support was received by SLB and KLL from FRQS (chercheurs boursiers), CIHR (New Investigator Awards and SPOR Mentorship Chair (SLB))	Yes, authors declare non-financial COIs	No
2	srmateam	Br J Sports Med	2019	February	Cost-effectiveness of exercise therapy in the treatment of non-specific neck pain and low back pain: a systematic review with meta-analysis	29678893	Yes - Registered in PROSPERO	CRD42017059025	No	Yes	Yes	No	Yes	Yes	No	Yes	Yes	Yes	7	Yes	Yes	The searches were carried out from the database inception (earliest date)	No restriction	Yes	Yes	Yes	Yes	Yes	No	Yes	Yes	Yes	Yes	Yes	Yes	No	Yes (FULL description)	Yes (FULL description)	No	No	Yes, BOTH for study and review levels	No	Yes	GCM had her PhD scholarship supported by São Paulo Research Foundation (FAPESP (process: 2013/26321-8 and 2016/07915-2)), CL was supported by a fellowship from the National Health and Medical Research Council, Australia	Yes, authors declare non-financial COIs	No
4	srmateam	Int J Behav Nutr Phys Act	2019	April	The effects of yoga compared to active and inactive controls on physical function and health related quality of life in older adults- systematic review and meta-analysis of randomised controlled trials	30953508	Yes - Registered in PROSPERO	CRD42016038052	No	Yes	Yes	Yes	Yes	Yes	Yes, only the estimate, without confidence intervals (CI) or precision measures	Yes	Yes	Yes	8	Yes	Yes	The searches were carried out from the database inception (earliest date)	1	Yes	No	No	Yes	Yes	No	Yes	Yes	Yes	Yes	Yes	Yes	No	Yes (FULL description)	Does not apply	No	Yes	Yes, BOTH for study and review levels	Yes	Yes	DiS is funded by a College PhD Scholarship (University of Edinburgh)	Yes, authors declare non-financial COIs	No
4	srmateam	Int J Behav Nutr Phys Act	2019	April	Systematic review and meta-analysis of maintenance of physical activity behaviour change in cancer survivors	31029140	Yes - Registered in PROSPERO	CRD42017068924	No	Yes	Yes	Yes	Yes	Yes	Yes, there is at least one estimate is reported with respective precision measures	Yes	Yes	Yes	3	Yes	Yes	The searches were carried out from the database inception (earliest date)	1	Yes	Yes	No	Yes	Yes	No	No	Yes	Yes	Yes	Yes	Yes	Yes	Yes (FULL description)	Yes (FULL description)	No	No	Yes, BOTH for study and review levels	Yes	Yes	Chloe Grimmett is funded by a National Institute for Health Research (NIHR) Post-Doctoral Fellowship for this research project, This publication presents the independent research funded by the NIHR.	Yes, authors declare non-financial COIs	No
6	srmateam	Eur J Prev Cardiol	2019	June	Exercise-based cardiac rehabilitation in patients with reduced left ventricular ejection fraction: The Cardiac Rehabilitation Outcome Study in Heart Failure (CROS-HF): A systematic review and meta-analysis	31177833	Yes - Registered in PROSPERO	CRD42017054833	No	Yes	No	Yes	Yes	Yes	Yes, there is at least one estimate is reported with respective precision measures	Yes	Yes	Yes	7	Yes	Yes	Yes	No restriction	Yes	Yes	Yes	Yes	No	Yes	Yes	Yes	Yes	Yes	Yes	Yes	No	Yes (FULL description)	Does not apply	No	No	Yes, ONLY for the study and/or outcome level (review processes not mentioned)	No	Yes	German Society of Cardiovascular Prevention and Rehabilitation (DGPR e.V.) for supporting the study by grants to the Institute of Medical Biometry and Informatics of the University Heidelberg and the University Library, Medical Faculty of the University of Mannheim-Heidelberg	Yes, authors declare financial COIs	No
8	srmateam	Br J Sports Med	2019	August	Association of high amounts of physical activity with mortality risk: a systematic review and meta-analysis	31406017	Yes - Registered in PROSPERO	CRD42017055727	No	Yes	Yes	Yes	No	Yes	Yes, there is at least one estimate is reported with respective precision measures	Yes	Yes	No	2	Yes	No	The searches were carried out from the database inception (earliest date)	4	Yes	Yes	No	Yes	Yes	Yes	Yes	Yes	Yes	Yes	Yes	Yes	No	Yes (FULL description)	Yes (FULL description)	No	Yes	Yes, BOTH for study and review levels	Yes	Yes	Lundbeck Foundation (grant No R151-2013-14641) to AG; the Danish Council for Independent Research (grant No DFF-4004-00111) to AG; the European Research Council (grant No 716657] to AG. The Centre for Physical Activity Research (CFAS) is supported by a grant from TrygFonden	Yes, authors declare financial COIs	No
9	srmateam	The BMJ	2019	September	Dose-response associations between accelerometry measured physical activity and sedentary time and all cause mortality: systematic review and harmonised meta-analysis	31434697	Yes - Registered in PROSPERO	CRD42018091808	No	Yes	Yes	Yes	No	Yes	Yes, there is at least one estimate is reported with respective precision measures	Yes	Yes	No	5	Yes	Yes	The searches were carried out from the database inception (earliest date)	2	Yes	Yes	No	Yes	Yes	Yes	Yes	Yes	Yes	Yes	Yes	Yes	Yes	Yes (FULL description)	No	No	No	Yes, BOTH for study and review levels	Yes	Yes	No	Yes, authors declare non-financial COIs	No
9	srmateam	Br J Sports Med	2019	September	Adverse events of exercise therapy in randomised controlled trials: a systematic review and meta-analysis	31563884	Yes - Registered in PROSPERO	CRD42014014819	No	Yes	Yes	Yes	Yes	Yes	Yes, there is at least one estimate is reported with respective precision measures	Yes	Yes	Yes	1	Yes	No	The searches were carried out from the database inception (earliest date)	1	Yes	Yes	Yes	Yes	Yes	Yes	Yes	Yes	No	Yes	Yes	Yes	Yes	Partial Yes (there are individual results without specification of specific criteria/domains)	No	No	Yes	Yes, BOTH for study and review levels	No	Yes	No funding	Yes, authors declare non-financial COIs	Yes
1	srmateam	Br J Sports Med	2019	January	Prenatal exercise is not associated with fetal mortality: a systematic review and meta-analysis	30337346	Yes - Registered in PROSPERO	CRD42016029869, CRD42016032376	No	Yes	No	Yes	Yes	Yes	Yes, there is at least one estimate is reported with respective precision measures	Yes	Yes	No	10	Yes	Yes	The searches were carried out from the database inception (earliest date)	3	Yes	Yes	No	Yes	No	Yes	Yes	Yes	Yes	Yes	Yes	Yes	Yes	Partial Yes (there are individual results without specification of specific criteria/domains)	Yes	No	No	Yes, BOTH for study and review levels	No	Yes	Canadian Institute of Health Research Knowledge Synthesis Grant, MHD is funded by an Advancing Women’s Heart Health Initiative New Investigator Award supported by Health Canada and the Heart and Stroke Foundation of Canada, RS is funded by a Canadian Institutes for Health Research Doctoral Research Award, AAM is funded by a Fonds de Recherche en Santé du Québec Doctoral Research Award.	Yes, authors declare non-financial COIs	No
2	srmateam	J Sci Med Sport	2019	February	Effects of different protocols of high intensity interval training for VO2max improvements in adults: A meta-analysis of randomised controlled trials	30733142	No	No registry	No	Yes	Yes	Yes	Yes	Yes	Yes, only the estimate, without confidence intervals (CI) or precision measures	Yes	Yes	Yes	4	Yes	No	The searches were carried out from the database inception (earliest date)	1	Yes	Yes	Yes	Yes	Yes	Yes	Yes	Yes	Yes	Yes	Yes	Yes	Yes	Partial Yes (there are individual results without specification of specific criteria/domains)	Unclear	No	No	Yes, BOTH for study and review levels	No	Yes	Laboratory of Physical Motor Function Assessment, General Administration of Sport of China (ZGD1607235)	Yes, authors declare non-financial COIs	No
3	srmateam	Sports Med	2019	March	Active Commuting and Multiple Health Outcomes: A Systematic Review and Meta‐Analysis	30446905	No	No registry	No	Yes	Yes	No	No	Yes	Yes, there is at least one estimate is reported with respective precision measures	Yes	Yes	Yes	5	Yes	Yes	The searches were carried out from the database inception (earliest date)	No restriction	Yes	Yes	Yes	Yes	Yes	Yes	Yes	Yes	Yes	Yes	Yes	Yes	Yes	Yes (FULL description)	Unclear	Yes	Yes	Yes, BOTH for study and review levels	No	Yes	No funding	Yes, authors declare non-financial COIs	No
4	srmateam	Sports Med	2019	April	Role of Physical Activity and Sedentary Behavior in the Mental Health of Preschoolers, Children and Adolescents: A Systematic Review and Meta‐Analysis	30993594	Yes - Registered in PROSPERO	CRD42017060373	No	Yes	Yes	Yes	Yes	Yes	Yes, there is at least one estimate is reported with respective precision measures	Yes	Yes	Yes	2	Yes	No	No	2	Yes	Yes	No	Yes	Yes	No	Yes	Yes	Yes	Yes	Yes	Yes	Yes	Yes (FULL description)	Does not apply	No	No	Yes, BOTH for study and review levels	No	Yes	This review was supported by the Spanish Ministry of Economy and Competitiveness (DEP2013-47540 and DEP2016-79512-R), the European Regional Development Fund (ERDF), the European Commission (no. 667302) and the Alicia Koplowitz Foundation. In addition, this review was conducted with additional funding from the University of Granada, Plan Propio de Investigación 2016, Excellence actions: Units of …	Yes, authors declare non-financial COIs	No
5	srmateam	Sports Med	2019	May	Exercise Frequency Determines Heart Rate Variability Gains in Older People: A Meta‐Analysis and Meta‐Regression	30945205	No	No registry	No	Yes	Yes	Yes	Yes	Yes	Yes, there is at least one estimate is reported with respective precision measures	Yes	Yes	Yes	4	Yes	Yes	The searches were carried out from the database inception (earliest date)	1	Yes	Yes	No	Yes	No	Yes	Yes	Yes	Yes	Yes	Yes	Yes	No	Yes (FULL description)	Unclear	No	Yes	Yes, ONLY for the study and/or outcome level (review processes not mentioned)	Yes	Yes	This work was supported by the Mutualité Française Loire— Haute Loire Services de Soins et d’Accompagnement des Mutualistes (SSAM), the Paul Bennetot Foundation of the Mutuelle Assurance des Travailleurs MUTualistes (MATMUT; Paris), the Aide à la REcherche médicale de proximité (AIRE; Saint-Etienne), and the Foundation of Jean Monnet University (Saint-Etienne)	Yes, authors declare non-financial COIs	No
5	srmateam	Sports Med	2019	May	Effects of Workplace‑Based Physical Activity Interventions on Cardiorespiratory Fitness: A Systematic Review and Meta‑Analysis of Controlled Trials	31115827	Yes - Registered in PROSPERO	CRD42017057498	No	Yes	Yes	Yes	No	Yes	Yes, there is at least one estimate is reported with respective precision measures	Yes	Yes	Yes	7	Yes	No	The searches were carried out from the database inception (earliest date)	1	Yes	No	No	Yes	Yes	Yes	Yes	Yes	Yes	Yes	Yes	Yes	No	Yes (FULL description)	Yes (FULL description)	No	Yes	Yes, BOTH for study and review levels	Yes	Yes	No funding	Yes, authors declare non-financial COIs	No
5	srmateam	Br J Sports Med	2019	May	Cycling is associated with a lower incidence of cardiovascular diseases and death: Part 1 – systematic review of cohort studies with meta-analysis	31151937	Yes - Registered in PROSPERO	CRD42016052421	No	Yes	Yes	Yes	Yes	Yes	Yes, there is at least one estimate is reported with respective precision measures	Yes	Yes	Yes	4	Yes	No	The searches were carried out from the database inception (earliest date)	1	Yes	Yes	No	Yes	Yes	Yes	Yes	Yes	Yes	Yes	Yes	No	No	Yes (FULL description)	Does not apply	No	Yes	Yes, BOTH for study and review levels	No	Yes	No funding	Yes, authors declare non-financial COIs	No
5	srmateam	Br J Sports Med	2019	May	Cycling and cardiovascular disease risk factors including body composition, blood lipids and cardiorespiratory fitness analysed as continuous variables: Part 2—systematic review with metaanalysis	31151938	Yes - Registered in PROSPERO	CRD42016052421	No	Yes	Yes	Yes	Yes	Yes	Yes, there is at least one estimate is reported with respective precision measures	Yes	Yes	Yes	4	Yes	No	The searches were carried out from the database inception (earliest date)	1	Yes	Yes	No	Yes	Yes	Yes	Yes	Yes	Yes	No	No	Yes	Yes	Yes (FULL description)	Does not apply	No	Yes	Yes, BOTH for study and review levels	Yes	Yes	No funding	Yes, authors declare non-financial COIs	No
7	srmateam	Sports Med	2019	July	The Impact of Different Types of Exercise Training on Peripheral Blood Brain‐Derived Neurotrophic Factor Concentrations in Older Adults:A Meta‐Analysis	31270754	Yes - Registered in PROSPERO	CRD42018088808	No	Yes	No	Yes	Yes	Yes	Yes, only the estimate, without confidence intervals (CI) or precision measures	No	Yes	Yes	2	Yes	No	The searches were carried out from the database inception (earliest date)	1	Yes	Yes	No	Yes	Yes	Yes	No	Yes	Yes	Yes	Yes	Yes	Yes	Yes (FULL description)	Does not apply	No	Yes	Yes, ONLY for the study and/or outcome level (review processes not mentioned)	Yes	Yes	No funding	Yes, authors declare financial COIs	No
7	srmateam	Sports Med	2019	July	The Effects of Continuous Compared to Accumulated Exercise on Health: A Meta‐Analytic Review	31267483	Yes - Registered in PROSPERO	CRD42016044122	No	Yes	Yes	Yes	Yes	No	Yes, there is at least one estimate is reported with respective precision measures	Yes	No	Yes	5	Yes	Yes	The searches were carried out from the database inception (earliest date)	1	Yes	Yes	Yes	Yes	No	Yes	Yes	Yes	Yes	Yes	Yes	No	No	Yes (FULL description)	Does not apply	No	Yes	Yes, BOTH for study and review levels	Yes	Yes	No funding	Yes, authors declare non-financial COIs	Yes
8	srmateam	Eur J Prev Cardiol	2019	August	The effect of exercise training on blood pressure in African and Asian populations: A systematic review and meta-analysis of randomized controlled trials	31450966	Yes - Registered in PROSPERO	CRD42018102077	No	Yes	Yes	Yes	Yes	Yes	No	Yes	Yes	Yes	1	Yes	No	The searches were carried out from the database inception (earliest date)	No restriction	Yes	Yes	Yes	Yes	No	Yes	Yes	Yes	Yes	Yes	Yes	Yes	Yes	Yes (FULL description)	No	Yes	No	Yes, BOTH for study and review levels	No	Yes	No funding	Yes, authors declare non-financial COIs	Yes
9	srmateam	Sports Med	2019	September	Efects of Interrupting Prolonged Sitting with Physical Activity Breaks on Blood Glucose, Insulin and Triacylglycerol Measures: A Systematic Review and Meta‑analysis	31552570	Yes - Registered in PROSPERO	CRD42017080982	No	Yes	No	Yes	Yes	Yes	Yes, there is at least one estimate is reported with respective precision measures	Yes	Yes	Yes	5	Yes	No	The searches were carried out from the database inception (earliest date)	1	Yes	Yes	No	Yes	Yes	Yes	Yes	Yes	Yes	Yes	Yes	Yes	Yes	Yes (FULL description)	Does not apply	No	No	Yes, BOTH for study and review levels	No	Yes	No funding	Yes, authors declare non-financial COIs	No
9	srmateam	Sports Med	2019	September	Effect of Strength Training on Biomechanical and Neuromuscular Variables in Distance Runners: A Systematic Review and Meta-Analysis.	31541409	No	No registry	No	Yes	Yes	Yes	Yes	Yes	Yes, there is at least one estimate is reported with respective precision measures	Yes	Yes	Yes	7	Yes	Yes	The searches were carried out from the database inception (earliest date)	1	Yes	No	No	Yes	Yes	Yes	Yes	Yes	Yes	Yes	Yes	No	Yes	Yes (FULL description)	Unclear	No	Yes	Yes, BOTH for study and review levels	Yes	Yes	No funding	Yes, authors declare non-financial COIs	No
10	srmateam	Eur J Prev Cardiol	2019	October	Comparative efficacy of exercise and anti-hypertensive pharmacological interventions in reducing blood pressure in people with hypertension: A network meta-analysis.	31615283	Yes - Registered in PROSPERO	CRD42017070579	Yes	Yes	No	Yes	Yes	Yes	No	Yes	Yes	Yes	2	Yes	Yes	The searches were carried out from the database inception (earliest date)	1	Yes	Partial Yes (e.g., a sample of 50% of studies were checked by two independent researchers)	Yes	Yes	No	Yes	No	Yes	No	Yes	Yes	No	No	Yes (FULL description)	Does not apply	No	Yes	Yes, BOTH for study and review levels	Yes	Yes	This work was funded by the Irish Research Council under the New Horizons grant scheme (REPRO/2016/31)	Yes, authors declare financial COIs	No
11	srmateam	Sports Med	2019	November	Running to Lower Resting Blood Pressure: A Systematic Review and Meta-analysis	31677122	Yes - Registered in PROSPERO	CRD42018103983	No	Yes	No	Yes	Yes	Yes	Yes, there is at least one estimate is reported with respective precision measures	Yes	Yes	Yes	7	Yes	No	The searches were carried out from the database inception (earliest date)	No statement	Yes	No	Yes	Yes	Yes	Yes	Yes	Yes	Yes	Yes	Yes	Yes	No	Yes (FULL description)	Does not apply	No	No	Yes, ONLY for the study and/or outcome level (review processes not mentioned)	Yes	Yes	No funding	Yes, authors declare non-financial COIs	No
11	srmateam	Int J Behav Nutr Phys Act	2019	November	Effectiveness of physical activity interventions for overweight and obesity during pregnancy: a systematic review of the content of behaviour change interventions.	31675954	Yes - Registered in PROSPERO	CRD42016033423	No	Yes	Yes	No	Yes	Yes	Yes, there is at least one estimate is reported with respective precision measures	Yes	Yes	Yes	6	Yes	No	The searches were carried out from the database inception (earliest date)	1	Yes	No	Yes	Yes	No	Yes	Yes	Yes	Yes	Yes	Yes	Yes	Yes	Yes (FULL description)	No	No	Yes	Yes, BOTH for study and review levels	Yes	Yes	CF was funded by the Health Research Board SPHeRE/2013/1 for this work	Yes, authors declare non-financial COIs	No
12	srmateam	Int J Behav Nutr Phys Act	2019	December	Effect of workplace physical activity interventions on the cardio-metabolic health of working adults: systematic review and meta-analysis	31856826	Yes - Registered in PROSPERO	CRD42018094436	No	Yes	Yes	Yes	Yes	Yes	Yes, there is at least one estimate is reported with respective precision measures	Yes	Yes	Yes	5	No	Yes	The searches were carried out from the database inception (earliest date)	1	Yes	Partial Yes (e.g., a sample of 50% of studies were checked by two independent researchers)	Yes	Yes	Yes	Yes	Yes	Yes	Yes	Yes	Yes	Yes	Yes	Yes (FULL description)	No	Yes	No	Yes, BOTH for study and review levels	No	Yes	SG was supported by Wellcome Trust (M-Wellcare Grant No: 096735/B/11/Z), (2015-17); Bernard Lown Scholars in Cardiovascular Health Program, Harvard School of Public Health (2015-17). RM was supported by SG’s fellowship ‘Bernard Lown Scholars in Cardiovascular Health Program’ (2015-17) and partially from Wellcome Trust Grant No: 203124/Z/16/Z 2018. Publication cost of the manuscript is supported b…	Yes, authors declare non-financial COIs	Yes
1	srmateam	Br J Sports Med	2019	January	Impact of prenatal exercise on maternal harms, labour and delivery outcomes: a systematic review and meta-analysis	30337349	Yes - Registered in PROSPERO	CRD42016032376	No	Yes	No	Yes	Yes	Yes	Yes, there is at least one estimate is reported with respective precision measures	Yes	Yes	Yes	10	Yes	Yes	The searches were carried out from the database inception (earliest date)	3	Yes	Yes	No	Yes	No	Yes	Yes	Yes	Yes	Yes	No	Yes	Yes	Partial Yes (there are individual results without specification of specific criteria/domains)	Yes	No	No	No	No	Yes	Canadian Institute of Health Research Knowledge Synthesis Grant (grant number: 140995), MHD is funded by an Advancing Women’s Heart Health Initiative New Investigator Award supported by Health Canada and the Heart and Stroke Foundation of Canada (grant number: RES0033140), RS is funded by a Canadian Institutes for Health Research Doctoral Research Award (grant number: GSD- 146252), AAM is funded …	Yes, authors declare non-financial COIs	No
1	srmateam	Br J Sports Med	2019	January	Effects of prenatal exercise on incidence of congenital anomalies and hyperthermia: a systematic review and meta-analysis	30337347	Yes - Registered in PROSPERO	CRD42016029869, CRD42016032376	No	Yes	No	Yes	Yes	Yes	Yes, there is at least one estimate is reported with respective precision measures	Yes	Yes	No	10	Yes	Yes	The searches were carried out from the database inception (earliest date)	3	Yes	Yes	No	Yes	No	Yes	Yes	Yes	Yes	Yes	No	Yes	Yes	Partial Yes (there are individual results without specification of specific criteria/domains)	Yes	No	No	Yes, ONLY for the study and/or outcome level (review processes not mentioned)	No	Yes	Canadian Institutes of Health Research Knowledge Synthesis Grant (140995), MHD is funded by an Advancing Women’s Heart Health Initiative New Investigator Award supported by Health Canada and the Heart and Stroke Foundation of Canada (RES0033140, RJS is funded by a Canadian Institutes for Health Research Doctoral Research Award (146252), A-AM is funded by a Fonds de Recherche du Québec – Santé D…	Yes, authors declare non-financial COIs	No
3	srmateam	J Physiother	2019	March	Aquatic exercise improves motor impairments in people with Parkinson’s disease, with similar or greater benefits than land-based exercise: a systematic review	30904467	Yes - Registered in PROSPERO	CRD42017077370	No	Yes	No	Yes	Yes	Yes	Yes, there is at least one estimate is reported with respective precision measures	Yes	Yes	Yes	3	Yes	Yes	The searches were carried out from the database inception (earliest date)	1	Yes	Yes	No	Yes	Yes	No	Yes	Yes	Yes	Yes	Yes	Yes	Yes	Yes (FULL description)	No	No	No	Yes, ONLY for the study and/or outcome level (review processes not mentioned)	No	Yes	No funding	Yes, authors declare non-financial COIs	No
3	srmateam	Sports Med	2019	March	Effects of Small‐Sided Games vs. Conventional Endurance Training on Endurance Performance in Male Youth Soccer Players: A Meta‐Analytical Comparison	30868441	No	No registry	No	Yes	Yes	Yes	Yes	Yes	Yes, there is at least one estimate is reported with respective precision measures	Yes	Yes	Yes	3	Yes	No	The searches were carried out from the database inception (earliest date)	1	Yes	No	Yes	Yes	Yes	Yes	Yes	Yes	Yes	Yes	Yes	Yes	Yes	Yes (FULL description)	Unclear	No	No	Yes, BOTH for study and review levels	No	Yes	No funding	Yes, authors declare non-financial COIs	No
4	srmateam	Br J Sports Med	2019	April	Effects of training and competition on the sleep of elite athletes: a systematic review and meta-analysis	30217831	Yes - Registered in PROSPERO	CRD42017074367	No	Yes	Yes	Yes	Yes	Yes	Yes, only the estimate, without confidence intervals (CI) or precision measures	Yes	Yes	Yes	3	Yes	No	The searches were carried out from the database inception (earliest date)	1	Yes	No	No	Yes	Yes	No	Yes	Yes	Yes	Yes	Does not apply	Yes	No	Yes (FULL description)	Does not apply	No	Yes	Yes, BOTH for study and review levels	No	Yes	Deakin University	Yes, authors declare non-financial COIs	No
4	srmateam	Br J Sports Med	2019	April	Resistance training as a treatment for older persons with peripheral artery disease: a systematic review and meta-analysis	30979698	Yes - Registered in PROSPERO	CRD42017081184	No	Yes	Yes	Yes	Yes	Yes	Yes, there is at least one estimate is reported with respective precision measures	Yes	Yes	Yes	5	Yes	No	The searches were carried out from the database inception (earliest date)	1	Yes	No	No	Yes	No	Yes	Yes	Yes	Yes	Yes	Yes	Yes	Yes	Yes (FULL description)	Does not apply	No	No	Yes, ONLY for the study and/or outcome level (review processes not mentioned)	No	Yes	No funding	Yes, authors declare non-financial COIs	No
8	srmateam	Br J Sports Med	2019	August	Programme frequency, type, time and duration do not explain the effects of balance exercise in older adults: a systematic review with a meta-regression analysis	29371222	No	No registry	No	Yes	Yes	Yes	Yes	Yes	Yes, only the estimate, without confidence intervals (CI) or precision measures	Yes	No	Yes	5	Yes	No	Yes	1	No	No	Yes	Yes	Yes	Yes	Yes	Yes	Yes	Yes	Yes	Yes	Yes	Yes (FULL description)	Unclear	No	Yes	Yes, BOTH for study and review levels	Yes	Yes	MKF is supported by the Monash University Maxwell King PhD Scholarship. TPH is supported by a National Health and Medical Research Council Career Development Fellowship	Yes, authors declare financial and non-financial COIs	No
8	srmateam	Sports Med	2019	August	The Effect of Low-Volume High-Intensity Interval Training on Body Composition and Cardiorespiratory Fitness: A Systematic Review and Meta-Analysis	31401727	No	No registry	No	Yes	Yes	Yes	Yes	Yes	Yes, there is at least one estimate is reported with respective precision measures	Yes	Yes	Yes	6	Yes	No	The searches were carried out from the database inception (earliest date)	No restriction	Yes	Yes	Yes	Yes	Yes	Yes	Yes	Yes	Yes	No	Yes	Yes	No	Yes (FULL description)	Unclear	No	No	Yes, ONLY for the study and/or outcome level (review processes not mentioned)	Yes	Yes	No funding	Yes, authors declare non-financial COIs	No
9	srmateam	Sports Med	2019	September	Effects of Physical Exercise Training in the Workplace on Physical Fitness: A Systematic Review and Meta-analysis	31494864	No	No registry	No	Yes	Yes	Yes	Yes	Yes	Yes, only the estimate, without confidence intervals (CI) or precision measures	Yes	Yes	Yes	2	Yes	No	No	2	Yes	Yes	No	Yes	No	Yes	Yes	Yes	Yes	Yes	Yes	No	Yes	Yes (FULL description)	Unclear	No	Yes	Yes, BOTH for study and review levels	Yes	Yes	Health insurance company AOK Nordost, Germany, and the Commission for Research and Young Researchers (FNK) of the University of Potsdam for financial support during the study.	Yes, authors declare non-financial COIs	No
10	srmateam	Br J Sports Med	2019	October	Exercise alone and exercise combined with education both prevent episodes of low back pain and related absenteeism: systematic review and network metaanalysis of randomised controlled trials (RCTs) aimed at preventing back pain	31672696	Yes - Registered in PROSPERO	CRD42017056884	No	Yes	Yes	No	No	Yes	Yes, there is at least one estimate is reported with respective precision measures	Yes	Yes	No	2	Yes	Yes	The searches were carried out from the database inception (earliest date)	1	Yes	Yes	Yes	Yes	Yes	Yes	Yes	Yes	Yes	Yes	Yes	Yes	No	Yes (FULL description)	Does not apply	No	No	Yes, BOTH for study and review levels	No	Yes	This work was supported by the National Natural Science Foundation of China (grant no. 31300137)	Yes, authors declare non-financial COIs	No
10	srmateam	Br J Sports Med	2019	October	Physically active lessons in schools and their impact on physical activity, educational, health and cognition outcomes: a systematic review and meta-analysis	31619381	Yes - Registered in PROSPERO	CRD42017076933	No	Yes	Yes	Yes	Yes	No	Yes, there is at least one estimate is reported with respective precision measures	Yes	Yes	No	5	Yes	Yes	No	1	No	Yes	Yes	Yes	Yes	Yes	Yes	Yes	Yes	Yes	Yes	Yes	No	Yes (FULL description)	Does not apply	No	Yes	Yes, BOTH for study and review levels	No	Yes	No funding	Yes, authors declare non-financial COIs	No
10	srmateam	Int J Behav Nutr Phys Act	2019	October	A systematic review and meta-analysis of the overall effects of school-based obesity prevention interventions and effect differences by intervention components.	31665040	No	No registry	No	Yes	Yes	Yes	Yes	Yes	Yes, there is at least one estimate is reported with respective precision measures	Yes	Yes	Yes	3	Yes	No	No	1	No	Yes	Partial Yes (e.g., a sample of 50% of studies were checked by two independent researchers)	Yes	Yes	Yes	Yes	Yes	Yes	Yes	Yes	Yes	Yes	Yes (FULL description)	Unclear	No	No	Yes, BOTH for study and review levels	Yes	Yes	This work was supported by National Key R&D Program of China (2016YFC1300204), National Natural Science Fund (81703240; 81903343) and Postdoctoral Research Foundation of China (2019 M650391)	Yes, authors declare non-financial COIs	No
10	srmateam	Sports Med	2019	October	Acute Effects of Foam Rolling on Range of Motion in Healthy Adults: A Systematic Review with Multilevel Meta-analysis	31628662	Yes - Registered in PROSPERO	CRD42018089914 (wrong number) CRD42019127113 (right number)	No	Yes	No	No	Yes	Yes	Yes, there is at least one estimate is reported with respective precision measures	Yes	Yes	No	3	Yes	Yes	The searches were carried out from the database inception (earliest date)	2	Yes	No	Yes	Yes	Yes	Yes	Yes	Yes	Yes	Yes	Does not apply	No	Yes	Yes (FULL description)	Does not apply	No	No	No	Yes	Yes	No funding	Yes, authors declare non-financial COIs	Yes
10	srmateam	Sports Med	2019	October	The Effects of Interval and Continuous Training on the Oxygen Cost of Running in Recreational Runners: A Systematic Review and Meta-analysis	31606879	No	No registry	No	Yes	Yes	Yes	Yes	Yes	Yes, there is at least one estimate is reported with respective precision measures	Yes	Yes	Yes	3	Yes	No	The searches were carried out from the database inception (earliest date)	1	Yes	Yes	Yes	Yes	No	Yes	Yes	Yes	Yes	Yes	Yes	Yes	Yes	Yes (FULL description)	Unclear	No	No	Yes, BOTH for study and review levels	No	Yes	No funding	Yes, authors declare non-financial COIs	No
11	srmateam	Br J Sports Med	2019	November	What is the effect of aerobic exercise intensity on cardiorespiratory fitness in those undergoing cardiac rehabilitation? A systematic review with meta-analysis.	30121584	Yes - Registered in PROSPERO	CRD42016035638	No	Yes	Yes	No	Yes	Yes	Yes, there is at least one estimate is reported with respective precision measures	Yes	Yes	No	6	Yes	No	The searches were carried out from the database inception (earliest date)	1	Yes	Yes	No	Yes	No	Yes	Yes	Yes	Yes	Yes	Yes	Yes	Yes	Yes (FULL description)	Yes	No	No	Yes, BOTH for study and review levels	Yes	Yes	No funding	Yes, authors declare non-financial COIs	No
12	srmateam	Br J Sports Med	2019	December	Are we missing the target? Are we aiming too low? What are the aerobic exercise prescriptions and their effects on markers of cardiovascular health and systemic inflammation in patients with knee osteoarthritis? A systematic review and meta-analysis	31848152	Yes - Registered in PROSPERO	CRD42018087859	No	Yes	Yes	Yes	Yes	Yes	Yes, there is at least one estimate is reported with respective precision measures	Yes	Yes	No	3	Yes	No	The searches were carried out from the database inception (earliest date)	2	No	Yes	No	Yes	Yes	Yes	Yes	Yes	Yes	Yes	Yes	No	Yes	Yes (FULL description)	Does not apply	No	No	Yes, BOTH for study and review levels	No	Yes	JMS is funded by a Transdisciplinary Training Award from the Collaborative Training Specialization in Musculoskeletal Health Research, Bone and Joint Institute, Western University. TBB, JKS and FB are funded in part by the Canada Research Chairs Program. Support for this study was provided by the Canadian Institutes of Health Research and The Arthritis Society, Canada	Yes, authors declare non-financial COIs	No
3	srmateam	Eur J Prev Cardiol	2019	March	Additional effects of psychological interventions on subjective and objective outcomes compared with exercise-based cardiac rehabilitation alone in patients with cardiovascular disease: A systematic review and meta-analysis	30857429	Yes - Registered in PROSPERO	CRD42015025920	No	Yes	No	Yes	No	No	Yes, there is at least one estimate is reported with respective precision measures	Yes	Yes	Yes	6	Yes	Yes	Yes	2	Yes	Yes	Yes	Yes	No	Yes	Yes	Yes	Yes	Yes	Yes	Yes	No	Yes (FULL description)	Yes (FULL description)	Yes	No	Yes, BOTH for study and review levels	No	Yes	CA received grants from the German Ministry for Education and Research and lecture honoraria from Boehringer Ingelheim, Bayer Vital, Daiichi Sankyo and MSD Sharp & Dohme, outside the submitted work, CHL received grants from the German Ministry for Education and Research and lecture honoraria from Novartis, Heel and Servier, and personal fees from Hogrefe Huber Publishers, outside the submitted wo…	Yes, authors declare financial and non-financial COIs	No
3	srmateam	Sports Med	2019	March	Relative Efficacy of Different Exercises for Pain, Function, Performance and Quality of Life in Knee and Hip Osteoarthritis: Systematic Review and Network Meta‐Analysis	30830561	Yes - Registered in PROSPERO	CRD42016033865	No	Yes	Yes	Yes	Yes	Yes	Yes, there is at least one estimate is reported with respective precision measures	Yes	Yes	Yes	8	Yes	Yes	The searches were carried out from the database inception (earliest date)	No restriction	Yes	No	No	Yes	No	Yes	No	Yes	Yes	Yes	No	No	Yes	Yes (FULL description)	No	No	No	Yes, BOTH for study and review levels	Yes	Yes	Arthritis Research UK for two centres of excellence Grants (Pain Centre and Sport, Exercise and Osteoarthritis Centre) (20777, 21595), and the Ministry of Education Malaysia and University of Malaya for a Ph.D. studentship (SL Goh)	Yes, authors declare financial COIs	No
9	srmateam	Sports Med	2019	September	The Acute Neuromuscular Responses to Cluster Set Resistance Training: A Systematic Review and Meta‑Analysis	31506904	No	No registry	No	Yes	Yes	Yes	No	Yes	Yes, there is at least one estimate is reported with respective precision measures	Yes	Yes	Yes	4	Yes	Yes	The searches were carried out from the database inception (earliest date)	1	Yes	Yes	Yes	Yes	Yes	Yes	Yes	Yes	Yes	Yes	Does not apply	No	No	Yes (FULL description)	Unclear	Yes	Yes	Yes, BOTH for study and review levels	No	Yes	No funding	Yes, authors declare non-financial COIs	Yes
10	srmateam	Br J Sports Med	2019	October	Effectiveness of interventions for reducing non-occupational sedentary behaviour in adults and older adults: a systematic review and meta-analysis	29331992	Yes - Registered in PROSPERO	CRD42016051059	No	Yes	Yes	No	Yes	Yes	Yes, there is at least one estimate is reported with respective precision measures	Yes	Yes	No	9	Yes	No	The searches were carried out from the database inception (earliest date)	No restriction	Yes	Yes	Yes	Yes	Yes	Yes	Yes	Yes	Yes	Yes	Yes	Yes	No	Yes (FULL description)	No	No	No	Yes, BOTH for study and review levels	No	No	Unclear	Yes, authors declare financial COIs	No
1	srmateam	Sports Med	2019	January	Effects of Blood Flow Restriction Training on Muscular Strength and Hypertrophy in Older Individuals: A Systematic Review and Meta-Analysis	30306467	Yes - Registered in PROSPERO	CRD42018089980	No	Yes	Yes	Yes	Yes	Yes	Yes, there is at least one estimate is reported with respective precision measures	Yes	Yes	Yes	6	No	Yes	The searches were carried out from the database inception (earliest date)	1	No	Yes	Yes	Yes	Yes	Yes	Yes	Yes	Yes	No	Yes	No	No	Yes (FULL description)	No	No	No	Yes, BOTH for study and review levels	Yes	Yes	No funding	Yes, authors declare non-financial COIs	No
2	srmateam	Br J Sports Med	2019	February	Effects of chronic exercise interventions on executive function among children and adolescents: a systematic review with meta-analysis	30737201	No	No registry	No	Yes	Yes	Yes	Yes	Yes	Yes, there is at least one estimate is reported with respective precision measures	Yes	Yes	Yes	6	No	No	The searches were carried out from the database inception (earliest date)	1	No	Yes	No	Yes	Yes	Yes	Yes	Yes	Yes	Yes	Yes	Yes	Yes	Partial Yes (there are individual results without specification of specific criteria/domains)	Unclear	No	No	Yes, BOTH for study and review levels	No	Yes	TH was supported by Shanghai Pujiang Program (16PJC052) and the research project from General Administration of Sport of China (2017B044)	Yes, authors declare non-financial COIs	No
2	srmateam	Sports Med	2019	February	Aerobic Training Protects Cardiac Function During Advancing Age: A Meta‐Analysis of Four Decades of Controlled Studies	30374946	No	No registry	No	Yes	No	Yes	Yes	Yes	Yes, there is at least one estimate is reported with respective precision measures	Yes	Yes	Yes	3	Yes	No	The searches were carried out from the database inception (earliest date)	1	Yes	No	Yes	Yes	No	Yes	Yes	Yes	Yes	Yes	Does not apply	Yes	Yes	Partial Yes (there are individual results without specification of specific criteria/domains)	Unclear	No	No	Yes, BOTH for study and review levels	No	Yes	No funding	Yes, authors declare non-financial COIs	No
3	srmateam	Br J Sports Med	2019	March	How does light-intensity physical activity associate with adult cardiometabolic health and mortality? Systematic review with meta-analysis of experimental and observational studies	29695511	No	No registry	No	Yes	Yes	Yes	Yes	Yes	Yes, there is at least one estimate is reported with respective precision measures	Yes	Yes	No	4	Yes	Yes	The searches were carried out from the database inception (earliest date)	1	No	Yes	Yes	Yes	Yes	No	Yes	Yes	Yes	Yes	Does not apply	No	Yes	Partial Yes (there are individual results without specification of specific criteria/domains)	Unclear	No	No	Yes, BOTH for study and review levels	No	Yes	KDC is supported by a postdoctoral fellowship of the Research Foundation Flanders (FWO11/PDO/097), JVC is supported by a postdoctoral fellowship of the Research Foundation Flanders (FWO 12I1117N), MH acknowledges support from the National Institute for Health Research (NIHR) Leicester Biomedical Research Centre, which is a partnership between University Hospitals of Leicester NHS Trust, Loughboro…	Yes, authors declare non-financial COIs	No
5	srmateam	Eur J Prev Cardiol	2019	May	The association of resistance training with mortality: A systematic review and meta-analysis	31104484	No	No registry	No	Yes	No	No	No	Yes	Yes, there is at least one estimate is reported with respective precision measures	Yes	Yes	Yes	4	Yes	Yes	The searches were carried out from the database inception (earliest date)	No restriction	Yes	Yes	Yes	Yes	No	Yes	Yes	Yes	Yes	Yes	Yes	Yes	Yes	Yes (FULL description)	Unclear	Yes	No	Yes, BOTH for study and review levels	No	Yes	Project FNUSA- ICRC (No. CZ.1.05/1.1.00/02.0123), by project no. LQ1605 from the National Program of Sustainability II (MEYS CR), by the project ICRC-ERA-Human Bridge (No. 316345), funded by the 7th Framework Program of the European Union, NIH/NHLBI grant (No. HL-126638 to TPO) and National Institute of Health (NIH) grants (R01HL-134808 and R01HL-114024 to V.K.S)	Yes, authors declare non-financial COIs	No
12	srmateam	Sports Med	2019	December	The Effect of Resistance Training in Women on Dynamic Strength and Muscular Hypertrophy: A Systematic Review With Meta-analysis	31820374	No	No registry	No	Yes	No	No	Yes	Yes	Yes, only the estimate, without confidence intervals (CI) or precision measures	Yes	Yes	Yes	3	Yes	No	The searches were carried out from the database inception (earliest date)	1	Yes	Yes	Yes	Yes	Yes	Yes	Yes	Yes	Yes	Yes	Yes	Yes	No	Yes (FULL description)	Unclear	Yes	No	Yes, BOTH for study and review levels	Yes	Yes	No funding	Yes, authors declare non-financial COIs	No
2	srmateam	Br J Sports Med	2019	February	Is interval training the magic bullet for fat loss? A systematic review and meta-analysis comparing moderate-intensity continuous training with high- intensity interval training (HIIT)	30765340	Yes - Registered in PROSPERO	CRD42018089427	No	Yes	Yes	Yes	No	Yes	Yes, there is at least one estimate is reported with respective precision measures	Yes	Yes	No	2	Yes	No	The searches were carried out from the database inception (earliest date)	3	No	Yes	Yes	Yes	Yes	Yes	Yes	Yes	Yes	No	Yes	Yes	Yes	Partial Yes (there are individual results without specification of specific criteria/domains)	No	Yes	No	Yes, ONLY for the study and/or outcome level (review processes not mentioned)	No	Yes	No funding	Yes, authors declare non-financial COIs	No
5	srmateam	Br J Sports Med	2019	May	Financial incentives for physical activity in adults: systematic review and meta-analysis	31092399	No	No registry	No	Yes	Yes	No	Yes	No	Yes, there is at least one estimate is reported with respective precision measures	Yes	Yes	Yes	7	Yes	No	Yes	1	Yes	Yes	No	Yes	Yes	Yes	Yes	Yes	Yes	Yes	Yes	Yes	No	Yes (FULL description)	Unclear	No	No	Yes, BOTH for study and review levels	No	Yes	Marc Mitchell received post-doctoral fellowship funding from the	Yes, authors declare financial and non-financial COIs	No
8	srmateam	Br J Sports Med	2019	August	Broad-spectrum physical fitness benefits of recreational football: a systematic review and meta-analysis	29371223	No	No registry	No	Yes	Yes	Yes	No	Yes	Yes, there is at least one estimate is reported with respective precision measures	Yes	Yes	Yes	5	Yes	Yes	The searches were carried out from the database inception (earliest date)	1	Yes	Yes	No	Yes	Yes	Yes	Yes	Yes	Yes	Yes	Yes	No	No	No	Unclear	No	No	Yes, BOTH for study and review levels	No	Yes	No funding	Yes, authors declare non-financial COIs	No
9	srmateam	Sports Med	2019	September	Effects of Exercise Intervention on Health-Related Physical Fitness and Blood Pressure in Preschool Children: A Systematic Review and Meta-Analysis of Randomized Controlled Trials.	31556009	Yes - Registered in PROSPERO	CRD42019130107	No	Yes	No	Yes	Yes	Yes	Yes, there is at least one estimate is reported with respective precision measures	Yes	Yes	No	3	Yes	Yes	The searches were carried out from the database inception (earliest date)	1	No	Yes	No	Yes	No	Yes	Yes	Yes	Yes	Yes	Yes	No	No	Yes (FULL description)	No	No	No	Yes, BOTH for study and review levels	Yes	Yes	No funding	Yes, authors declare non-financial COIs	No
12	srmateam	Sports Med	2019	December	What are the Benefts and Risks Associated with Changing Foot Strike Pattern During Running? A Systematic Review and Meta‑analysis of Injury, Running Economy, and Biomechanics	31823338	Yes - Registered in PROSPERO	CRD42015024523	No	Yes	Yes	No	No	Yes	Yes, there is at least one estimate is reported with respective precision measures	Yes	Yes	Yes	4	Yes	No	The searches were carried out from the database inception (earliest date)	1	No	Yes	No	Yes	Yes	Yes	Yes	No	Yes	Yes	Does not apply	Yes	Yes	Yes (FULL description)	No	No	No	Yes, BOTH for study and review levels	No	Yes	No funding	Yes, authors declare non-financial COIs	No
12	srmateam	Sports Med	2019	December	The Minimum Effective Training Dose Required to Increase 1RM Strength in Resistance-Trained Men: A Systematic Review and Meta-Analysis	31797219	Yes - Registered in PROSPERO	CRD42018108911	No	Yes	Yes	Yes	Yes	Yes	Yes, there is at least one estimate is reported with respective precision measures	Yes	Yes	Yes	2	Yes	Yes	The searches were carried out from the database inception (earliest date)	1	No	No	No	Yes	No	Yes	Yes	Yes	Yes	Yes	Yes	Yes	No	Yes (FULL description)	No	Yes	No	Yes, BOTH for study and review levels	No	Yes	No funding	Yes, authors declare non-financial COIs	No
1	srmateam	Sports Med	2019	January	Revised Approach to the Role of Fatigue in Anterior Cruciate Ligament Injury Prevention: A Systematic Review with Meta‐Analyses	30659497	No	No registry	No	Yes	Yes	Yes	Yes	Yes	No	Yes	Yes	No	3	Yes	No	No	3	No	No	Yes	Yes	Yes	Yes	No	Yes	Yes	Yes	Does not apply	Yes	No	Yes (FULL description)	Does not apply	Yes	No	Yes, BOTH for study and review levels	No	Yes	No funding	Yes, authors declare non-financial COIs	No
1	srmateam	Sports Med	2019	January	Exercise Dose and Weight Loss in Adolescents with Overweight–Obesity: A Meta-Regression	30560421	No	No registry	No	No	Yes	Yes	Yes	Yes	Yes, there is at least one estimate is reported with respective precision measures	Yes	Yes	Yes	4	No	Yes	Yes	1	No	Yes	Yes	Yes	Yes	Yes	Yes	Yes	Yes	Yes	Yes	Yes	No	No	Unclear	Yes	No	Yes, ONLY for the study and/or outcome level (review processes not mentioned)	No	Yes	No funding	Yes, authors declare non-financial COIs	No
2	srmateam	Sports Med	2019	February	Does Aerobic Training Promote the Same Skeletal Muscle Hypertrophy as Resistance Training? A Systematic Review and Meta‐Analysis	30341595	No	No registry	No	Yes	No	No	No	Yes	Yes, there is at least one estimate is reported with respective precision measures	Yes	Yes	No	3	Yes	No	The searches were carried out from the database inception (earliest date)	1	No	Yes	Yes	Yes	Yes	Yes	Yes	Yes	Yes	Yes	Yes	Yes	Yes	Partial Yes (there are individual results without specification of specific criteria/domains)	Unclear	No	No	Yes, BOTH for study and review levels	No	Yes	No funding	Yes, authors declare non-financial COIs	No
3	srmateam	Sports Med	2019	March	Acute Effects of Citrulline Supplementation on High-Intensity Strength and Power Performance: A Systematic Review and Meta-Analysis.	30895562	No	No registry	No	Yes	No	Yes	Yes	Yes	Yes, there is at least one estimate is reported with respective precision measures	Yes	Yes	Yes	3	No	No	The searches were carried out from the database inception (earliest date)	1	Yes	Yes	No	Yes	No	Yes	Yes	Yes	Yes	Yes	Does not apply	No	Yes	No	Unclear	No	No	Yes, BOTH for study and review levels	Yes	Yes	No funding	Yes, authors declare non-financial COIs	No
5	srmateam	Scand J Med Sci Sports	2019	May	Effects of plyometric training on jumping, sprint performance, and lower body muscle strength in healthy adults: A systematic review and meta‐analyses	31136014	No	No registry	No	Yes	Yes	Yes	Yes	Yes	Yes, there is at least one estimate is reported with respective precision measures	Yes	Yes	Yes	2	No	No	The searches were carried out from the database inception (earliest date)	1	Yes	No	No	Yes	No	Yes	Yes	Yes	Yes	Yes	Yes	Yes	Yes	Yes (FULL description)	Unclear	No	Yes	Yes, BOTH for study and review levels	No	No	No statment	No	No
7	srmateam	Sports Med	2019	July	Determining the Sites of Neural Adaptations to Resistance Training: A Systematic Review and Meta-Analysis	31359349	No	No registry	No	Yes	No	No	No	Yes	Yes, there is at least one estimate is reported with respective precision measures	Yes	Yes	No	10	Yes	Yes	The searches were carried out from the database inception (earliest date)	1	Yes	Yes	No	Yes	Yes	Yes	Yes	Yes	Yes	No	Yes	Yes	Yes	Yes (FULL description)	Unclear	No	Yes	Yes, BOTH for study and review levels	No	Yes	No funding	Yes, authors declare non-financial COIs	No
11	srmateam	Sports Med	2019	November	Efficacy of School‑Based Interventions for Improving Muscular Fitness Outcomes in Adolescent Boys: A Systematic Review and Meta‑analysis	31729638	Yes - Registered in PROSPERO	CRD42018091023	No	Yes	No	No	Yes	Yes	Yes, there is at least one estimate is reported with respective precision measures	Yes	Yes	Yes	3	Yes	Yes	Yes	1	Yes	Yes	No	Yes	No	Yes	Yes	Yes	Yes	No	Yes	No	No	Yes (FULL description)	No	No	No	Yes, BOTH for study and review levels	Yes	Yes	No funding	Yes, authors declare non-financial COIs	No
11	srmateam	Int J Behav Nutr Phys Act	2019	November	Effects of school-based physical activity on mathematics performance in children: a systematic review	31752903	No	No registry	No	Yes	No	Yes	Yes	Yes	Yes, only the estimate, without confidence intervals (CI) or precision measures	Yes	Yes	Yes	3	Yes	Yes	No	1	Yes	Yes	Yes	Yes	No	Yes	Yes	No	Yes	Yes	Yes	No	No	Yes (FULL description)	Unclear	Yes	No	Yes, BOTH for study and review levels	Yes	Yes	The study is funded by the Ministry of Education and Culture, Finland. OKM/79/626/2018.	Yes, authors declare financial and non-financial COIs	Yes
12	srmateam	Br J Sports Med	2019	December	Exercise for preventing falls in older people living in the community: an abridged Cochrane systematic Review	31792067	No	No registry	Yes	Yes	No	Yes	Yes	Yes	Yes, there is at least one estimate is reported with respective precision measures	No	Yes	Yes	6	Yes	Yes	The searches were carried out from the database inception (earliest date)	No restriction	Yes	Yes	Yes	Yes	Yes	No	Yes	Yes	No	No	Yes	No	No	No	Does not apply	No	No	Yes, ONLY for the review level (limitation within or across studies not mentioned)	No	Yes	This project was partly funded by the National Institute for Health Research (NIHR) via Cochrane Infrastructure funding to the Cochrane Bone, Joint and Muscle Trauma Group. Additional funding for the Cochrane Review was via the NIHR (UK): NIHR Cochrane Reviews of National Institute for Care and Excellence (NICE) Priority scheme, project reference: NIHR127512. The views and opinions expressed ther…	Yes, authors declare financial and non-financial COIs	No
3	srmateam	Br J Sports Med	2019	March	Do multi-ingredient protein supplements augment resistance training-induced gains in skeletal muscle mass and strength? A systematic review and meta- analysis of 35 trials	30824459	Yes - Registered in PROSPERO	CRD42017081970	No	Yes	Yes	No	No	Yes	Yes, there is at least one estimate is reported with respective precision measures	Yes	Yes	Yes	4	Yes	No	The searches were carried out from the database inception (earliest date)	1	Yes	No	No	Yes	Yes	No	Yes	Yes	Yes	Yes	Yes	No	Yes	Yes (FULL description)	No	Yes	No	Yes, BOTH for study and review levels	No	Yes	SMP has received grant support, travel expenses and honoraria for presentations from the US National Dairy Council.	Yes, authors declare financial COIs	No
4	srmateam	Scand J Med Sci Sports	2019	April	Which exercise prescriptions optimize VO2max during cancer treatment? – A systematic review and meta-analysis	31034665	No	No registry	No	Yes	Yes	Yes	Yes	Yes	Yes, there is at least one estimate is reported with respective precision measures	Yes	Yes	Yes	2	Yes	No	The searches were carried out from the database inception (earliest date)	No statement	Yes	No	Yes	Yes	Yes	No	Yes	Yes	Yes	Yes	Yes	No	No	Yes (FULL description)	Unclear	No	No	Yes, BOTH for study and review levels	No	No	Not reported	No	No
8	srmateam	Am J Sports Med	2019	August	A Majority of Anterior Cruciate Ligament Injuries Can Be Prevented by Injury Prevention Programs: A Systematic Review of Randomized Controlled Trials and Cluster-Randomized Controlled Trials With Meta-analysis	31469584	No	No registry	No	Yes	No	Yes	Yes	No	Yes, there is at least one estimate is reported with respective precision measures	Yes	Yes	No	4	Yes	Yes	The searches were carried out from the database inception (earliest date)	1	No	Yes	No	Yes	Yes	No	Yes	Yes	Yes	Yes	No	Yes	No	Partial Yes (there are individual results without specification of specific criteria/domains)	Yes (FULL description)	No	Yes	Yes, BOTH for study and review levels	No	No	Not reported	Yes, authors declare non-financial COIs	No
11	srmateam	J Sci Med Sport	2019	November	Evaluation of school-based interventions of active breaks in primary schools: A systematic review and meta-analysis	31722840	Yes - Registered in PROSPERO	CRD42018118568	No	Yes	No	No	Yes	Yes	No	Yes	Yes	No	5	Yes	Yes	The searches were carried out from the database inception (earliest date)	1	No	Yes	No	Yes	Yes	No	Yes	No	Yes	Yes	Yes	Yes	Yes	Yes (FULL description)	No	Yes	Yes	Yes, ONLY for the study and/or outcome level (review processes not mentioned)	No	Yes	No funding	No	No
4	srmateam	J Sci Med Sport	2019	April	The effect of high Intensity interval training versus moderate intensity continuous training on arterial stiffness and 24 h blood pressure responses: A systematic review and meta-analysis	30803498	No	No registry	No	Yes	No	No	No	Yes	Yes, there is at least one estimate is reported with respective precision measures	No	Yes	Yes	6	No	Yes	The searches were carried out from the database inception (earliest date)	No restriction	Yes	No	Yes	Yes	Yes	No	Yes	Yes	Yes	Yes	Yes	Yes	No	Yes (FULL description)	Unclear	Yes	No	Yes, ONLY for the study and/or outcome level (review processes not mentioned)	No	Yes	No funding	Yes, authors declare non-financial COIs	No
4	srmateam	J Sci Med Sport	2019	April	Isolated ingestion of caffeine and sodium bicarbonate on repeated sprint performance: A systematic review and meta-analysis	31036532	No	No registry	No	Yes	Yes	No	No	Yes	Yes, there is at least one estimate is reported with respective precision measures	Yes	Yes	Yes	3	No	No	The searches were carried out from the database inception (earliest date)	1	Yes	Yes	No	Yes	Yes	No	Yes	Yes	Yes	Yes	Does not apply	No	Yes	Yes (FULL description)	Unclear	No	No	Yes, ONLY for the study and/or outcome level (review processes not mentioned)	No	Yes	João Paulo Lopes da Silva was supported by a CAPES sandwich scholarship (88881.132395/2016-01), Emerson Franchini was supported by a FAPESP grant: 2017/08167-2	No	No
6	srmateam	Am J Sports Med	2019	June	Evidence-Based Best-Practice Guidelines for Preventing Anterior Cruciate Ligament Injuries in Young Female Athletes: A Systematic Review and Meta-analysis	30001501	No	No registry	No	Yes	No	Yes	Yes	Yes	Yes, there is at least one estimate is reported with respective precision measures	Yes	Yes	No	2	No	No	The searches were carried out from the database inception (earliest date)	1	No	Yes	Yes	Yes	Yes	Yes	No	No	Yes	Yes	Yes	Yes	Yes	No	Unclear	No	Yes	No	No	Yes	G.D.M. acknowledges funding support from National Institutes of Health/NIAMS Grant R21AR065068–01A1 and U01AR067997	Yes, authors declare financial COIs	Yes
9	srmateam	Sports Med	2019	September	The Effect of Nordic Hamstring Exercise Intervention Volume on Eccentric Strength and Muscle Architecture Adaptations: A Systematic Review and Meta-analyses	31502142	No	No registry	No	Yes	Yes	Yes	No	Yes	Yes, only the estimate, without confidence intervals (CI) or precision measures	Yes	Yes	Yes	3	Yes	No	The searches were carried out from the database inception (earliest date)	1	No	No	No	Yes	No	Yes	Yes	No	Yes	Yes	Yes	No	No	Yes (FULL description)	Unclear	No	Yes	No	Yes	Yes	No funding	Yes, authors declare non-financial COIs	No
1	srmateam	Eur J Prev Cardiol	2019	January	Safety and efficacy of aerobic exercise commenced early after cardiac surgery: A systematic review and meta-analysis	30188177	No	No registry	No	Yes	No	Yes	No	Yes	Yes, there is at least one estimate is reported with respective precision measures	No	Yes	No	4	No	Yes	The searches were carried out from the database inception (earliest date)	1	No	Yes	Yes	No	No	Yes	Yes	Yes	Yes	Yes	Yes	Yes	Yes	No	Unclear	No	No	Yes, ONLY for the study and/or outcome level (review processes not mentioned)	No	Yes	No funding	Yes, authors declare non-financial COIs	No
1	srmateam	J Sci Med Sport	2019	January	Combining higher-load and lower-load resistance training exercises: A systematic review and meta-analysis of findings from complex training studies	30683485	No	No registry	No	Yes	Yes	No	No	Yes	No	Yes	Yes	No	5	No	No	The searches were carried out from the database inception (earliest date)	2	No	Yes	Yes	Yes	Yes	Yes	Yes	Yes	Yes	Yes	Yes	Yes	No	No	Unclear	Yes	No	Yes, ONLY for the study and/or outcome level (review processes not mentioned)	No	Yes	No funding	No	No
2	srmateam	J Sci Med Sport	2019	February	Establishing a relationship between the effect of caffeine and duration of endurance athletic time trial events: A systematic review and meta-analysis	30170953	No	No registry	No	Yes	Yes	No	Yes	Yes	Yes, there is at least one estimate is reported with respective precision measures	Yes	Yes	Yes	2	Yes	No	No	1	No	Partial Yes (e.g., a sample of 50% of studies were checked by two independent researchers)	Yes	Yes	No	Yes	Yes	Yes	Yes	No	Does not apply	Yes	No	Partial Yes (there are individual results without specification of specific criteria/domains)	Unclear	No	No	Yes, BOTH for study and review levels	No	Yes	No funding	No	No
3	srmateam	Am J Sports Med	2019	March	Return to Sport After Arthroscopic Rotator Cuff Repair Is There a Difference Between the Recreational and the Competitive Athlete?	30855979	No	No registry	No	No	Yes	No	Yes	Yes	No	Yes	No	No	4	No	Yes	The searches were carried out from the database inception (earliest date)	1	No	Yes	Yes	Yes	No	No	Yes	No	Yes	Yes	Yes	Yes	Yes	Partial Yes (there are individual results without specification of specific criteria/domains)	Unclear	No	No	Yes, BOTH for study and review levels	No	Yes	This research was supported by the Steadman Philippon Research Institute, which is a 501(c)(3) nonprofit institution supported financially by private donations and corporate support from the following entities: Smith & Nephew Endoscopy, Arthrex, Siemens Medical USA, Ossur Americas, and Vail Valley Medical Center, P.J.M. receives consulting payments from Arthrex, owns stock in VuMedi, and receives…	Yes, authors declare financial COIs	No
11	srmateam	Sports Med	2019	November	Impact of Pre-exercise Hypohydration on Aerobic Exercise Performance, Peak Oxygen Consumption and Oxygen Consumption at Lactate Threshold: A Systematic Review with Meta-analysis	31728846	No	No registry	No	Yes	Yes	Yes	Yes	Yes	Yes, there is at least one estimate is reported with respective precision measures	Yes	Yes	No	3	No	No	The searches were carried out from the database inception (earliest date)	2	Yes	No	Yes	No	No	Yes	Yes	Yes	Yes	No	Does not apply	No	No	No	Unclear	No	No	Yes, BOTH for study and review levels	Yes	Yes	No funding	Yes, authors declare non-financial COIs	No
3	srmateam	Sports Med	2019	March	Acute Effects of Resistance Exercise on Cognitive Function in Healthy Adults: A Systematic Review with Multilevel Meta‐Analysis	30838520	Yes - Registered in PROSPERO	CRD42018089914	No	Yes	No	Yes	Yes	Yes	Yes, there is at least one estimate is reported with respective precision measures	Yes	Yes	No	4	No	No	The searches were carried out from the database inception (earliest date)	1	No	No	Yes	Yes	Yes	No	No	Yes	Yes	Yes	Does not apply	No	No	Yes (FULL description)	No	No	No	No	No	Yes	No funding	Yes, authors declare non-financial COIs	No
9	srmateam	Sports Med	2019	September	DNA Damage Following Acute Aerobic Exercise: A Systematic Review and Meta-analysis	31529301	No	No registry	No	Yes	Yes	No	No	Yes	Yes, there is at least one estimate is reported with respective precision measures	Yes	Yes	No	5	No	No	The searches were carried out from the database inception (earliest date)	1	No	No	No	Yes	No	Yes	Yes	Yes	Yes	Yes	Yes	No	Yes	Yes (FULL description)	Unclear	Yes	No	Yes, BOTH for study and review levels	Yes	Yes	No funding	Yes, authors declare non-financial COIs	No
12	srmateam	J Physiother	2019	December	Physical exercise attenuates cognitive decline and reduces behavioural problems in people with mild cognitive impairment and dementia: a systematic review	31843427	No	No registry	No	Yes	No	Yes	Yes	Yes	Yes, there is at least one estimate is reported with respective precision measures	Yes	Yes	No	5	Yes	Yes	The searches were carried out from the database inception (earliest date)	1	No	Yes	Yes	Yes	No	Yes	No	Yes	Yes	No	No	Yes	Yes	No	Unclear	Yes	No	Yes, BOTH for study and review levels	No	Yes	No funding	Yes, authors declare non-financial COIs	No
3	srmateam	Am J Sports Med	2019	March	Nonsurgical Treatments of Patellar Tendinopathy: Multiple Injections of Platelet-Rich Plasma Are a Suitable Option: A Systematic Review and Meta-analysis	29601207	No	No registry	No	Yes	Yes	No	No	No	No	Yes	No	No	2	No	Yes	The searches were carried out from the database inception (earliest date)	1	No	Yes	Yes	Yes	Yes	No	Yes	Yes	Yes	Yes	Yes	No	No	Partial Yes (there are individual results without specification of specific criteria/domains)	Unclear	Yes	No	Yes, ONLY for the study and/or outcome level (review processes not mentioned)	No	Yes	G.F. is a consultant for and receives institutional support from Finceramica Faenza SpA (Italy), Fidia Farmaceutici SpA (Italy), and CartHeal (2009) Ltd (Israel); is a consultant for EON Medica SRL (Italy); and receives institutional support from IGEA Clinical Biophysics (Italy), BIOMET (USA), and Kensey Nash (USA). S.Z. has received financial support from I+ srl, Italy; has royalties from Spring…	Yes, authors declare financial COIs	No
10	srmateam	Scand J Med Sci Sports	2019	October	The ability of exercise to meaningfully improve glucose tolerance in people living with prediabetes: A meta-analysis.	31593613	No	No registry	No	Yes	Yes	No	Yes	No	Yes, there is at least one estimate is reported with respective precision measures	Yes	Yes	Yes	4	Yes	No	The searches were carried out from the database inception (earliest date)	No restriction	Yes	Yes	No	No	No	Yes	No	Yes	Yes	No	Yes	No	No	No	Yes	No	No	Yes, BOTH for study and review levels	No	No	Travis Hrubeniuk is currently funded by a joint program from the New Brunswick Health Research Foundation, the Maritime SPOR Support Unit, and Canadian Institutes of Health Research. Dr. Sénéchal was supported by a start‐up fund from the University of New Brunswick, an Establishment Grant from the New Brunswick Health Research Foundation, and a grant from Diabetes Action Canada	Yes, authors declare non-financial COIs	No
6	srmateam	Sports Med	2019	June	Left Ventricular Function and Cardiac Biomarker Release—The Influence of Exercise Intensity, Duration and Mode: A Systematic Review and Meta‐Analysis	31214979	Yes - Registered in PROSPERO	CRD420181021760	No	Yes	Yes	Yes	No	No	Yes, there is at least one estimate is reported with respective precision measures	No	Yes	No	4	No	No	No	1	No	Yes	No	Yes	Yes	Yes	Yes	Yes	No	No	No	No	No	Yes (FULL description)	Does not apply	No	No	Yes, BOTH for study and review levels	Yes	Yes	No funding	Yes, authors declare non-financial COIs	No
7	srmateam	Scand J Med Sci Sports	2019	July	Cooling during exercise enhances performances, but the cooled body areas matter: A systematic review with meta‐analyses	31340407	No	No registry	No	Yes	No	Yes	Yes	Yes	Yes, only the estimate, without confidence intervals (CI) or precision measures	Yes	Yes	No	3	Yes	No	The searches were carried out from the database inception (earliest date)	2	No	No	No	Yes	No	Yes	Yes	Yes	Yes	No	Does not apply	No	No	No	Unclear	No	Yes	Yes, ONLY for the study and/or outcome level (review processes not mentioned)	No	No	No statement	No	No
2	srmateam	Med Sci Sports Exerc	2019	February	Metabolic Costs of Standing and Walking in Healthy Military-Age Adults: A Meta-regression	30649093	No	No registry	No	No	No	No	Yes	Yes	Does not apply	Yes	Yes	Yes	2	No	Yes	The searches were carried out from the database inception (earliest date)	No restriction	No	No	No	No	No	Yes	No	Yes	Yes	No	Does not apply	No	No	No	Unclear	No	No	No	No	Yes	U.S. Army Medical Research and Materiel Command (USAMRMC), Military Operational Medicine Research Program (MOMRP).	Yes, authors declare non-financial COIs	No
2	srmateam	Scand J Med Sci Sports	2019	February	The Effects of Exercise Interventions on Health and Fitness of Firefighters: A Meta-Analysis	30779389	No	No registry	No	Yes	Yes	No	Yes	Yes	Yes, there is at least one estimate is reported with respective precision measures	Yes	No	Yes	5	No	Yes	The searches were carried out from the database inception (earliest date)	1	No	No	No	No	No	Yes	No	Yes	No	No	Yes	No	No	No	Unclear	Yes	No	Yes, BOTH for study and review levels	No	No	No funding	Yes, authors declare non-financial COIs	No
